# Supplementary material for: Epidemiology of 369 diseases and injuries attributable to 84 risk factors: 1990–2019 with 2040 projection
Source: iScience. 2024 Mar 14;27(4):109508. doi: 10.1016/j.isci.2024.109508 (PMC11075060; doi:10.1016/j.isci.2024.109508)
Supplement: Table S1. Key diseases attributable to environmental/occupational, behavioral, and metabolic risks in 2019, related to Figure 1 [file mmc2.xlsx]

## Sheet: Sheet1
								Table S1 Key Diseases attributable to environmental/occupational, behavioral and metabolic risks in 2019
Risk factors					Non-communicable diseases
	All causes				Cardiovascular diseases				Ischemic heart disease				Stroke
	Number (thousands)			ASMR	Number (thousands)			ASMR	Number (thousands)			ASMR	Number (thousands)			ASMR
	all	male	female		all	male	female		all	male	female		all	male	female
Environmental/occupational risks	11330	6397	4933	146.87	5107	2852	2255	64.35	2616	1518	1097	32.94	2291	1235	1056	28.78
	(10341 ­ 12358)	(5811 ­ 7047)	(4355 ­ 5504)	(133.91 ­ 160.44)	(4539 ­ 5698)	(2509 ­ 3189)	(1934 ­ 2566)	(57.04 ­ 71.84)	(2296 ­ 2940)	(1320 ­ 1716)	(924 ­ 1266)	(28.80 ­ 37.09)	(2026 ­ 2551)	(1078 ­ 1396)	(913 ­ 1204)	(25.47 ­ 32.09)
Unsafe water, sanitation, and handwashing	1657	784	873	22.69	－	－	－	－	－	－	－	－	－	－	－	－
	(1199 ­ 2313)	(590 ­ 1124)	(516 ­ 1428)	(16.61 ­ 31.24)
Unsafe water source	1230	571	660	16.81	－	－	－	－	－	－	－	－	－	－	－	－
	(818 ­ 1789)	(393 ­ 880)	(347 ­ 1149)	(11.28 ­ 24.12)
Unsafe sanitation	757	358	399	10.38	－	－	－	－	－	－	－	－	－	－	－	－
	(542 ­ 1095)	(264 ­ 544)	(227 ­ 682)	(7.53 ­ 14.70)
No access to handwashing facility	628	313	315	8.67	－	－	－	－	－	－	－	－	－	－	－	－
	(427 ­ 846)	(213 ­ 427)	(199 ­ 466)	(5.90 ­ 11.67)
Air pollution	6671	3749	2923	85.62	3545	2002	1543	44.04	1843	1080	763	22.89	1702	922	780	21.14
	(5905 ­ 7489)	(3306 ­ 4246)	(2526 ­ 3332)	(75.71 ­ 96.07)	(3138 ­ 3976)	(1753 ­ 2271)	(1334 ­ 1763)	(38.93 ­ 49.37)	(1606 ­ 2080)	(933 ­ 1238)	(645 ­ 881)	(19.93 ­ 25.87)	(1498 ­ 1918)	(798 ­ 1053)	(672 ­ 902)	(18.63 ­ 23.86)
Particulate matter pollution	6455	3623	2832	82.81	3545	2002	1543	44.04	1843	1080	763	22.89	1702	922	780	21.14
	(5718 ­ 7236)	(3190 ­ 4109)	(2451 ­ 3209)	(73.48 ­ 92.97)	(3138 ­ 3976)	(1753 ­ 2271)	(1334 ­ 1763)	(38.93 ­ 49.37)	(1606 ­ 2080)	(933 ­ 1238)	(645 ­ 881)	(19.93 ­ 25.87)	(1498 ­ 1918)	(798 ­ 1053)	(672 ­ 902)	(18.63 ­ 23.86)
Ambient ozone pollution	365	208	157	4.7	－	－	－	－	－	－	－	－	－	－	－	－
	(175 ­ 564)	(97 ­ 327)	(73 ­ 250)	(2.25 ­ 7.26)
Non to optimal temperature	1957	1011	946	25.66	1194	617	577	15.51	597	321	276	7.74	521	262	259	6.75
	(1709 ­ 2215)	(880 ­ 1148)	(812 ­ 1087)	(22.35 ­ 29.16)	(964 ­ 1425)	(487 ­ 734)	(465 ­ 695)	(12.51 ­ 18.48)	(414 ­ 763)	(222 ­ 411)	(189 ­ 355)	(5.33 ­ 9.92)	(402 ­ 664)	(196 ­ 334)	(197 ­ 334)	(5.21 ­ 8.58)
High temperature	308	176	132	3.99	93	50	43	1.17	43	25	18	0.54	48	25	23	0.6
	(223 ­ 456)	(126 ­ 260)	(94 ­ 195)	(2.88 ­ 5.93)	(11 ­ 158)	(2 ­ 89)	(6 ­ 73)	(0.13 ­ 1.98)	(-42 to 95)	(-25 to 56)	(-18 to 39)	(-0.53 to 1.20)	(6 ­ 104)	(2 ­ 51)	(3 ­ 50)	(0.07 ­ 1.30)
Low temperature	1653	836	817	21.72	1104	568	536	14.38	556	298	258	7.23	474	238	236	6.16
	(1413 ­ 1913)	(712 ­ 969)	(682 ­ 956)	(18.52 ­ 25.15)	(898 ­ 1327)	(462 ­ 687)	(427 ­ 652)	(11.72 ­ 17.29)	(392 ­ 721)	(212 ­ 386)	(179 ­ 338)	(5.07 ­ 9.40)	(355 ­ 607)	(177 ­ 307)	(177 ­ 306)	(4.63 ­ 7.87)
Other environmental risks	985	613	373	12.51	849	523	325	10.8	413	264	149	5.26	305	190	116	3.85
	(618 ­ 1395)	(404 ­ 836)	(214 ­ 559)	(7.81 ­ 17.73)	(517 ­ 1212)	(335 ­ 722)	(176 ­ 502)	(6.56 ­ 15.50)	(243 ­ 616)	(162 ­ 381)	(80 ­ 237)	(3.08 ­ 7.88)	(183 ­ 436)	(119 ­ 265)	(63 ­ 177)	(2.30 ­ 5.50)
Residential radon	84	57	27	1.03	－	－	－	－	－	－	－	－	－	－	－	－
	(16 ­ 162)	(11 ­ 110)	(5 ­ 52)	(0.20 ­ 2.00)
Lead exposure	902	556	346	11.48	849	523	325	10.8	413	264	149	5.26	305	190	116	3.85
	(551 ­ 1289)	(357 ­ 767)	(188 ­ 533)	(7.00 ­ 16.49)	(517 ­ 1212)	(335 ­ 722)	(176 ­ 502)	(6.56 ­ 15.50)	(243 ­ 616)	(162 ­ 381)	(80 ­ 237)	(3.08 ­ 7.88)	(183 ­ 436)	(119 ­ 265)	(63 ­ 177)	(2.30 ­ 5.50)
Occupational risks	1221	951	269	15.31	－	－	－	－	－	－	－	－	－	－	－	－
	(1077 ­ 1373)	(827 ­ 1090)	(213 ­ 332)	(13.48 ­ 17.28)
Occupational carcinogens	350	283	68	4.37	－	－	－	－	－	－	－	－	－	－	－	－
	(280 ­ 421)	(221 ­ 346)	(50 ­ 86)	(3.49 ­ 5.27)
Occupational asthmagens	34	24	10	0.41	－	－	－	－	－	－	－	－	－	－	－	－
	(28 ­ 43)	(18 ­ 31)	(8 ­ 13)	(0.33 ­ 0.51)
Occupational particulate matter, gases, and fumes	524	371	153	6.69	－	－	－	－	－	－	－	－	－	－	－	－
	(420 ­ 642)	(274 ­ 474)	(103 ­ 208)	(5.32 ­ 8.28)
Occupational injuries	311	274	38	3.83	－	－	－	－	－	－	－	－	－	－	－	－
	(284 ­ 343)	(246 ­ 305)	(33 ­ 45)	(3.49 ­ 4.22)
Behavioral risks	21620	13667	7953	279.61	9160	5472	3689	116.29	5897	3434	2463	75.25	2765	1710	1055	34.7
	(20037 ­ 23434)	(12626 ­ 14766)	(7142 ­ 8879)	(258.52 ­ 303.51)	(8059 ­ 10521)	(4868 ­ 6172)	(3090 ­ 4390)	(101.86 ­ 133.68)	(5170 ­ 6632)	(3048 ­ 3822)	(2089 ­ 2861)	(65.64 ­ 84.86)	(2322 ­ 3297)	(1453 ­ 1999)	(821 ­ 1354)	(29.05 ­ 41.54)
Child and maternal malnutrition	2938	1579	1359	44.72	－	－	－	－	－	－	－	－	－	－	－	－
	(2490 ­ 3512)	(1323 ­ 1917)	(1160 ­ 1612)	(37.83 ­ 53.47)
Suboptimal breastfeeding	146	77	70	2.25	－	－	－	－	－	－	－	－	－	－	－	－
	(104 ­ 197	(54 ­ 103)	(49 ­ 93)	(1.59 ­ 3.03)
Child growth failure	1065	533	531	15.93	－	－	－	－	－	－	－	－	－	－	－	－
	(867 ­ 1311)	(433 ­ 671)	(436 ­ 649)	(12.94 ­ 19.67)
Low birth weight and short gestation	1805	1032	774	27.87	－	－	－	－	－	－	－	－	－	－	－	－
	(1537 ­ 2144)	(869 ­ 1238)	(663 ­ 909)	(23.73 ­ 33.09)
Iron deficiency	42	0	42	0.53	－	－	－	－	－	－	－	－	－	－	－	－
	(15 ­ 70)	(0 ­ 0)	(15 ­ 70)	(0.19 ­ 0.89)
Vitamin A deficiency	24	14	10	0.36	－	－	－	－	－	－	－	－	－	－	－	－
	(3 ­ 50)	(2 ­ 29)	(1 ­ 21)	(0.04 ­ 0.75)
Zinc deficiency	3	2	1	0.04	－	－	－	－	－	－	－	－	－	－	－	－
	(1 ­ 7)	(0 ­ 4)	(0 ­ 3)	(0.01 ­ 0.10)
Tobacco	8709	6562	2147	108.55	3193	2388	804	39.13	1998	1488	510	24.48	1102	826	276	13.5
	(8123 ­ 9309)	(6024 ­ 7096)	(1959 ­ 2343)	(101.31 ­ 115.89)	(2943 ­ 3447)	(2180 ­ 2599)	(715 ­ 897)	(36.05 ­ 42.24)	(1840 ­ 2156)	(1363 ­ 1614)	(453 ­ 568)	(22.53 ­ 26.41)	(982 ­ 1215)	(728 ­ 927)	(236 ­ 320)	(12.06 ­ 14.89)
Smoking	7693	6183	1510	95.61	2705	2195	510	33.03	1682	1357	325	20.52	931	764	166	11.36
	(7158 ­ 8201)	(5677 ­ 6680)	(1398 ­ 1628)	(89.08 ­ 101.85)	(2490 ­ 2910)	(1999 ­ 2384)	(458 ­ 561)	(30.43 ­ 35.51)	(1558 ­ 1805)	(1245 ­ 1472)	(290 ­ 359)	(19.00 ­ 22.03)	(833 ­ 1030)	(675 ­ 859)	(139 ­ 193)	(10.16 ­ 12.56)
Chewing tobacco	55592	30804	24789	0.68	－	－	－	－	－	－	－	－	－	－	－	－
	(43 ­ 69)	(21 ­ 41)	(19 ­ 32)	(0.53 ­ 0.84)
Secondhand smoke	1304	611	694	16.55	598	278	320	7.43	397	194	204	4.94	201	85	116	2.49
	(1007 ­ 1605)	(466 ­ 755)	(540 ­ 859)	(12.76 ­ 20.40)	(490 ­ 713)	(224 ­ 337)	(261 ­ 385)	(6.09 ­ 8.85)	(320 ­ 478)	(154 ­ 235)	(164 ­ 248)	(3.98 ­ 5.93)	(149 ­ 258)	(60 ­ 112)	(87 ­ 150)	(1.86 ­ 3.18)
Alcohol use	2442	2068	374	29.84	428	390	38	5.28	-108	-64	-44	-1.41	340	308	31	4.2
	(2137 ­ 2785)	(1793 ­ 2375)	(298 ­ 461)	(26.09 ­ 34.05)	(242 ­ 620)	(219 ­ 567)	(-22 to 100)	(2.93 ­ 7.73)	(-253 to 36)	(-197 to 69)	(-90 to 8	(-3.25 to 0.41)	(234 ­ 446)	(213 ­ 407)	(0 ­ 66)	(2.87 ­ 5.57)
Drug use	494	353	142	6.01	－	－	－	－	－	－	－	－	－	－	－	－
	(446 ­ 548)	(319 ­ 391)	(123 ­ 163)	(5.42 ­ 6.67)
Dietary risks	7943	4465	3478	100.98	6858	3869	2988	87.38	4877	2759	2118	62.43	1744	979	764	29.71
	(6472 ­ 9757)	(3647 ­ 5455)	(2782 ­ 4370)	(81.95 ­ 124.38)	(5550 ­ 8434)	(3146 ­ 4720)	(2356 ­ 3759)	(70.62 ­ 107.41)	(3991 ­ 5749)	(2250 ­ 3217)	(1715 ­ 2540)	(50.97 ­ 73.63)	(1236 ­ 2361)	(684 ­ 1333)	(529 ­ 1068)	(15.47 ­ 29.71)
Diet low in fruits	1046	587	459	13.12	829	456	373	10.44	436	247	189	5.53	393	209	184	4.91
	(730 ­ 1364)	(403 ­ 778)	(317 ­ 602)	(9.09 ­ 17.09)	(515 ­ 1141)	(282 ­ 635)	(231 ­ 511)	(6.46 ­ 14.41)	(179 ­ 659)	(102 ­ 372)	(77 ­ 287)	(2.28 ­ 8.37)	(228 ­ 604)	(121 ­ 325)	(107 ­ 284)	(2.84 ­ 7.57)
Diet low in vegetables	529	295	234	6.68	512	283	230	6.47	358	205	153	4.55	154	79	75	1.92
	(340 ­ 718)	(188 ­ 397)	(150 ­ 318)	(4.29 ­ 9.04)	(321 ­ 695)	(176 ­ 385)	(146 ­ 311)	(4.07 ­ 8.79)	(196 ­ 514)	(112 ­ 297)	(84 ­ 216)	(2.48 ­ 6.52)	(60 ­ 251)	(30 ­ 128)	(30 ­ 122)	(0.75 ­ 3.11)
Diet low in legumes	1116	631	486	14.3	1116	631	486	14.3	1116	631	486	14.3	－	－	－	－
	(252 ­ 1815)	(140 ­ 1021)	(111 ­ 790)	(3.25 ­ 23.14)	(252 ­ 1815)	(140 ­ 1021)	(111 ­ 790)	(3.25 ­ 23.14)	(252 ­ 1815)	(140 ­ 1021)	(111 ­ 790)	(3.25 ­ 23.14)
Diet low in whole grains	1845	1034	810	23.55	1601	904	697	20.48	1459	833	626	18.63	142	71	71	1.84
	(921 ­ 2339)	(506 ­ 1308)	(419 ­ 1026)	(11.76 ­ 29.82)	(696 ­ 2076)	(382 ­ 1172)	(305 ­ 908)	(8.90 ­ 26.50)	(551 ­ 1908)	(311 ­ 1097)	(238 ­ 830)	(7.04 ­ 24.40)	(46 ­ 205)	(22 ­ 103)	(23 ­ 102)	(0.61 ­ 2.66)
Diet low in nuts and seeds	575	324	251	7.33	547	310	237	6.97	547	310	237	6.97	－	－	－	－
	(311 ­ 790)	(180 ­ 448)	(134 ­ 349)	(3.96 ­ 10.06)	(279 ­ 757)	(165 ­ 427)	(117 ­ 327)	(3.56 ­ 9.66)	(279 ­ 757)	(165 ­ 427)	(117 ­ 327)	(3.56 ­ 9.66)
Diet low in milk	166	92	74	2.09	－	－	－	－	－	－	－	－	－	－	－	－
	(107 ­ 226)	(59 ­ 126)	(47 ­ 100)	(1.34 ­ 2.84)
Diet high in red meat	896	485	411	11.35	738	414	324	9.37	351	201	150	4.5	387	213	174	4.88
	(536 ­ 1251)	(282 ­ 687)	(251 ­ 574)	(6.79 ­ 15.87)	(390 ­ 1077)	(219 ­ 611)	(168 ­ 477)	(4.94 ­ 13.72)	(56 ­ 643)	(34 ­ 364)	(21 ­ 282)	(0.71 ­ 8.25)	(239 ­ 519)	(130 ­ 290)	(108 ­ 236)	(3.01 ­ 6.53)
Diet high in processed meat	304	159	145	3.9	197	107	90	2.54	197	107	90	2.54	－	－	－	－
	(154 ­ 486)	(78 ­ 255)	(76 ­ 230)	(1.96 ­ 6.25)	(47 ­ 378)	(27 ­ 205)	(20 ­ 174)	(0.60 ­ 4.85)	(47 ­ 378)	(27 ­ 205)	(20 ­ 174)	(0.60 ­ 4.85)
Diet high in sugar to sweetened beverages	242	135	108	3.11	193	111	83	2.49	193	111	83	2.49	－	－	－	－
	(172 ­ 302)	(95 ­ 169)	(73 ­ 136)	(2.21 ­ 3.88)	(127 ­ 249)	(74 ­ 142)	(53 ­ 109)	(1.65 ­ 3.21)	(127 ­ 249)	(74 ­ 142)	(53 ­ 109)	(1.65 ­ 3.21)
Diet low in fiber	606	325	281	7.74	545	295	250	6.96	349	195	154	4.48	196	100	96	2.48
	(342 ­ 887)	(187 ­ 479)	(157 ­ 410)	(4.37 ­ 11.32)	(286 ­ 826)	(159 ­ 450)	(128 ­ 379)	(3.65 ­ 10.58)	(148 ­ 568)	(83 ­ 324)	(64 ­ 257)	(1.90 ­ 7.27)	(58 ­ 339)	(29 ­ 174)	(28 ­ 166)	(0.73 ­ 4.29)
Diet low in calcium	138	80	58	1.73	－	－	－	－	－	－	－	－	－	－	－	－
	(97 ­ 189)	(57 ­ 109)	(40 ­ 80)	(1.21 ­ 2.38)
Diet low in seafood omega to 3 fatty acids	337	188	149	4.32	337	188	149	4.32	337	188	149	4.32	337	188	149	4.32
	(166 ­ 436)	(93 ­ 245)	(73 ­ 194)	(2.14 ­ 5.56)	(166 ­ 436)	(93 ­ 245)	(73 ­ 194)	(2.14 ­ 5.56)	(166 ­ 436)	(93 ­ 245)	(73 ­ 194)	(2.14 ­ 5.56)	(166 ­ 436)	(93 ­ 245)	(73 ­ 194)	(2.14 ­ 5.56)
Diet low in polyunsaturated fatty acids	346	194	152	4.39	346	194	152	4.39	346	194	151747	4.39	－	－	－	－
	(44 ­ 707)	(24 ­ 397)	(20 ­ 310)	(0.57 ­ 8.97)	(44 ­ 707)	(24 ­ 397)	(20 ­ 310)	(0.57 ­ 8.97)	(44 ­ 707)	(24 ­ 397)	(20179 ­ 309921)	(0.57 ­ 8.97)
Diet high in trans fatty acids	645	362	283	8.24	645	362	283	8.24	645	362	283122	8.24	－	－	－	－
	(76 ­ 882)	(40 ­ 498)	(39 ­ 396)	(0.98 ­ 11.26)	(76 ­ 882)	(40 ­ 498)	(39 ­ 396)	(0.98 ­ 11.26)	(76 ­ 882)	(40 ­ 498)	(39040 ­ 395796)	(0.98 ­ 11.26)
Diet high in sodium	1885	1196	689	23.64	1715	1089	626	21.51	777	511	267	9.78	701	447	254	8.69
	(477 ­ 4195)	(346 ­ 2474)	(113 ­ 1726)	(5.87 ­ 52.93)	(454 ­ 3713)	(328 ­ 2173)	(106 ­ 1535)	(5.58 ­ 47.20)	(185 ­ 1773)	(142 ­ 1074)	(41 ­ 705)	(2.29 ­ 22.63)	(203 ­ 1448)	(149 ­ 859)	(47 ­ 598)	(2.47 ­ 18.07)
Intimate partner violence	87	0	87	1.06	－	－	－	－	－	－	－	－	－	－	－	－
	(55 ­ 125)	(0 ­ 0)	(55 ­ 125)	(0.67 ­ 1.53)
Childhood sexual abuse and bullying	15	12	3	0.18	－	－	－	－	－	－	－	－	－	－	－	－
	(2 ­ 35)	(2 ­ 29)	(0 ­ 6)	(0.02 ­ 0.42)
Childhood sexual abuse	15	12	3	0.18	－	－	－	－	－	－	－	－	－	－	－	－
	(2 ­ 35)	(2 ­ 29)	(0 ­ 6)	(0.02 ­ 0.42)
Unsafe sex	984	336	648	11.98	－	－	－	－	－	－	－	－	－	－	－	－
	(905 ­ 1106166)	(302 ­ 391264)	(591 ­ 721142)	(10.97 ­ 13.52)
Low physical activity	832	357	474	11.1	639	277	363	8.6	487	217	270	6.52	152	60	93	2.08
	(427 ­ 1470)	(169 ­ 681)	(259 ­ 776)	(5.66 ­ 19.51)	(27 ­ 1217)	(106 ­ 580)	(165 ­ 646)	(3.68 ­ 16.28)	(1764 ­ 1003)	(70 ­ 491)	(106 ­ 529535)	(2.36 ­ 13.31)	(30 ­ 392)	(9 ­ 168)	(19 ­ 227)	(0.41 ­ 5.33)
Metabolic risks	18561	9532	9029	237.97	13707	7135	6573	176.06	7527	4091	3436	96.83	4470	2283	2187	56.87
	(16875 ­ 20175)	(8622 ­ 10432)	(8060 ­ 9945)	(215.97 ­ 258.96)	(12241 ­ 14937)	(6408 ­ 7801)	(5729 ­ 7367)	(156.18 ­ 192.44)	(6657 ­ 8312)	(3657 ­ 4510)	(2954 ­ 3879)	(85.10 ­ 107.24)	(3862 ­ 5082)	(1960 ­ 2604)	(1847 ­ 2530)	(48.87 ­ 64.91)
High fasting plasma glucose	6501	3414	3087	83	3763	2042	1722	48.44	2353	1303	1051	30.45	1390	728	662	17.72
	(5110 ­ 8363)	(2704 ­ 4340)	(2402 ­ 3981)	(64.53 ­ 107.07)	(2595 ­ 5388)	(1429 ­ 2867)	(1157 ­ 2545)	(33.09 ­ 70.40)	(1361 ­ 3702)	(778 ­ 2002)	(556 ­ 1758)	(17.09 ­ 49.03)	(903 ­ 2223)	(475 ­ 1132)	(416 ­ 1098)	(11.32 ­ 28.82)
High LDL cholesterol	4397	2360	2037	56.51	4397	2360	2037	56.51	3784	2075	1709	48.44	613	285	328	8.08
	(3301 ­ 5652)	(1832 ­ 2955)	(1430 ­ 2735)	(41.83 ­ 73.62)	(3301 ­ 5652)	(1832 ­ 2955)	(1430 ­ 2735)	(41.83 ­ 73.62)	(2827 ­ 4825)	(1617 ­ 2576)	(1183 ­ 2258)	(35.49 ­ 62.98)	(229 ­ 1276)	(120 ­ 567)	(103 ­ 702)	(2.80 ­ 16.97)
High systolic blood pressure	10846	5597	5249	138.88	9966	5146	4820	127.54	4862	2638	2224	62.26	3444	1768	1676	43.6
	(9514 ­ 12131)	(4899 ­ 6289)	(4490 ­ 6005)	(121.25 ­ 155.73)	(8684 ­ 11213)	(4477 ­ 5795)	(4092 ­ 5545)	(110.59 ­ 143.80)	(3927 ­ 5853)	(2169 ­ 3147)	(1738 ­ 2737)	(49.90 ­ 75.51)	(2866 ­ 4009)	(1466 ­ 2049)	(1357 ­ 1998)	(36.19 ­ 51.06)
High body to mass index	5019	2477	2542	62.59	3227	1662	1564	40.1	1662	910	752	20.73	1091	565	526	13.2
	(3223 ­ 7111)	(1516 ­ 3569)	(1684 ­ 3561)	(39.92 ­ 89.13)	(2001 ­ 4678)	(992 ­ 2439)	(999 ­ 2255)	(24.72 ­ 58.49)	(1005 ­ 2462)	(542 ­ 1345)	(460 ­ 1116)	(12.48 ­ 30.98)	(655 ­ 1586)	(328 ­ 839)	(325 ­ 758)	(7.93 ­ 19.32)
Low bone mineral density	438	210	228	5.74	－	－	－	－	－	－	－	－	－	－	－	－
	(361 ­ 496)	(174 ­ 236)	(178 ­ 266)	(4.72 ­ 6.51)
Kidney dysfunction	3162	1633	1528	40.64	1734	892	842	22.35	1221	630	591	15.91	504	257	247	6.32
	(2723 ­ 3624)	(1408 ­ 1878)	(1293 ­ 1781)	(34.81 ­ 46.71)	(1322 ­ 2167)	(690 ­ 1113)	(625 ­ 1069)	(16.94 ­ 28.00)	(825 ­ 1631)	(435 ­ 837)	(390 ­ 799)	(10.77 ­ 21.39)	(386 ­ 617)	(200 ­ 309)	(180 ­ 313)	(4.75 ­ 7.82)
Risk factors	Communicable, maternal, neonatal, and nutritional diseases								Injures
	Diarrheal diseases				Respiratory infections and tuberculosis				Transport injuries				Road injuries
	Number (thousands)			ASMR	Number (thousands)			ASMR	Number (thousands)			ASMR	Number (thousands)			ASMR
	all	male	female		all	male	female		all	male	female		all	male	female
Environmental/occupational risks	1387	643	744	18.95	1077	552	525	14.9	173	153	19	2.13	160	141	18	1.97
	(979 ­ 2010)	(471 ­ 977)	(410 ­ 1282)	(13.61 ­ 26.97)	(888 ­ 1287)	(450 ­ 665)	(430 ­ 626)	(12.25 ­ 17.79)	(148 ­ 204)	(132 ­ 181)	(14 ­ 27)	(1.82 ­ 2.52)	(135 ­ 191)	(121 ­ 167)	(13 ­ 25)	(1.67 ­ 2.36)
Unsafe water, sanitation, and handwashing	1387	643	744	18.94	270	141	129	3.74	－	－	－	－	－	－	－	－
	(978 ­ 2010)	(471 ­ 977)	(409 ­ 1281)	(13.59 ­ 26.96)	(120 ­ 421)	(63 ­ 222)	(57 ­ 200)	(1.66 ­ 5.83)
Unsafe water source	1230	571	660	16.81	－	－	－	－	－	－	－	－	－	－	－	－
	(818 ­ 1789)	(393 ­ 880)	(347 ­ 1149)	(11.28 ­ 24.12)
Unsafe sanitation	757	358	399	10.38	－	－	－	－	－	－	－	－	－	－	－	－
	(542 ­ 1095)	(264 ­ 544)	(227 ­ 682)	(7.53 ­ 14.70)
No access to handwashing facility	358	172	186	4.92	270	141	129	3.74	－	－	－	－	－	－	－	－
	(240 ­ 529)	(121 ­ 261)	(103 ­ 321)	(3.36 ­ 7.12)	(120 ­ 421)	(63 ­ 222)	(57 ­ 200)	(1.66 ­ 5.83)
Air pollution	10	6	5	0.16	749	380	369	10.38	－	－	－	－	－	－	－	－
	(8 ­ 13)	(4 ­ 7)	(4 ­ 6)	(0.13 ­ 0.20)	(574 ­ 959)	(290 ­ 487)	(280 ­ 469)	(7.89 ­ 13.28)
Particulate matter pollution	10	6	5	0.16	749	380	369	10.38	－	－	－	－	－	－	－	－
	(8 ­ 13)	(4 ­ 7)	(4 ­ 6)	(0.13 ­ 0.20)	(574 - 959)	(290 ­ 487)	(280 ­ 469)	(7.89 ­ 13.28)
Non to optimal temperature	－	－	－	－	246	127	119	3.41	-13	-9	-3	-0.16	-13	-9	-3	-0.16
					(175 ­ 342)	(90 ­ 177)	(84 ­ 166)	(2.42 ­ 4.77)	(-34 to 15)	(-25 to 12)	(-8 to 4)	(-0.42 to 0.20)	(-34 to 15)	( -25 to 12)	(-8 to 4)	(-0.42 to 0.20)
High temperature	－	－	－	－	88	45	43	1.23	28	21	7	0.36	28	21	7	0.36
					(39 ­ 199)	(20 ­ 104)	(19 ­ 96)	(0.53 ­ 2.78)	(13 ­ 51)	(10 ­ 39)	(3 ­ 13)	(0.17 ­	(13 ­ 51)	(10 ­ 39)	(3 ­ 13)	(0.17 ­ 0.65)
												0.65)
Low temperature	－	－	－	－	159	83	76	2.2	-42	-31	-11	-0.52	-42	-31	-11	-0.52
					(96 ­ 222)	(51 ­ 116)	(46 ­ 106)	(1.34 ­ 3.07)	(- 60 to - 24)	(- 46 to - 18)	(- 15 to - 6)	(- 0.75 to - 0.30)	(- 60 to - 24)	(- 46 to - 18)	(-15 to - 6)	(- 0.75 to - 0.30)
Occupational risks	－	－	－	－	－	－	－	－	184	162	23	2.27	171	149	22	2.11
									(166 ­ 206)	(144 ­ 182)	(19 ­ 27)	(2.05 ­ 2.54)	(154 ­ 191)	(133 ­ 169)	(19 ­ 26)	(1.90 ­ 2.35)
Occupational injuries	－	－	－	－	－	－	－	－	184	162	23	2.27	171	149	22	2.11
									(166 ­ 206)	(144 ­ 182)	(19 ­ 27)	(2.05 ­ 2.54)	(154 ­ 191)	(133 ­ 169)	(19 ­ 26)	(1.90 ­ 2.35)
Behavioral risks	452	239	213	6.86	1362	911	451	18.65	86	80	6	1.08	80	75	6	1
	(349 ­ 586)	(184 ­ 312)	(163 ­ 280)	(5.30 ­ 8.89)	(1190 ­ 1543)	(798 ­ 1030)	(384 ­ 529)	(16.22 ­ 21.20)	(53 ­ 126)	(48 ­ 117)	(3 ­ 9)	(0.66 ­ 1.58)	(48 ­ 118)	(45 ­ 109)	(3 ­ 9)	(0.61 ­ 1.47)
Child and maternal malnutrition	452	239	213	6.86	566	286	279	8.63	－	－	－	－	－	－	－	－
	(349 ­ 586)	(184 ­ 312)	(163 ­ 280)	(5.30 ­ 8.89)	(454 ­ 707)	(229 ­ 365)	(224 ­ 346)	(6.93 ­ 10.78)
Suboptimal breastfeeding	97	52	45	1.48	50	25	25	0.76	－	－	－	－	－	－	－	－
	(68 ­ 129)	(36 ­ 70)	(32 ­ 61)	(1.04 ­ 1.98)	(26 ­ 79)	(13 ­ 41)	(13 ­ 39)	(0.40 ­ 1.21)
Child growth failure	405	214	192	6.13	400	197	203	6.08	－	－	－	－	－	－	－	－
	(311 ­ 528)	(160 ­ 281)	(145 ­ 255)	(4.72 ­ 8.01)	(309 ­ 514)	(152 ­ 256)	(158 ­ 258)	(4.69 ­ 7.81)
Low birth weight and short gestation	34	18	15	0.52	157	84	72	2.42	－	－	－	－	－	－	－	－
	(27 ­ 41)	(14 ­ 23)	(12 ­ 20)	(0.42 ­ 0.64)	(129 ­ 190)	(68 ­ 106)	(59 ­ 87)	(1.99 ­ 2.93)
Vitamin A deficiency	16	9	6	0.23	－	－	－	－	－	－	－	－	－	－	－	－
	(3 ­ 30)	(2 ­ 18)	(0 ­ 12)	(0.04 ­ 0.45)
Zinc deficiency	3	2	1	0.04	－	－	－	－	－	－	－	－	－	－	－	－
	(1 ­ 7)	(0 ­ 4)	(0 ­ 3)	(0.01 ­ 0.10)
Tobacco	－	－	－	－	611	456	155	7.83	10	9	1	0.11	8	8	1	0.1
					(504 ­ 726)	(383 ­ 535)	(112 ­ 200)	(6.42 ­ 9.34)	(7 ­ 13)	(6 ­ 11)	(0 ­ 1)	(0.08 ­ 0.15)	(6 ­ 11)	(5 ­ 10)	(1 ­ 1)	(0.07 ­ 0.13)
Smoking	－	－	－	－	458	390	68	5.71	10	9	1	0.11	8	8	1	0.1
					(375 ­ 546)	(324 ­ 461)	(50 ­ 88)	(4.67 ­ 6.83)	(7 ­ 13)	(6 ­ 11	(1 ­ 1)	(0.08 ­ 0.15)	(6 ­ 11)	(5 ­ 10)	(1 ­ 1)	(0.07 ­ 0.13)
Secondhand smoke	－	－	－	－	171	80	91	2.35	－	－	－	－	－	－	－	－
					(98 ­ 250)	(46 ­ 118)	(53 ­ 135)	(1.35 ­ 3.44)
Alcohol use	－	－	－	－	292	253	40	3.62	77	72	5	0.97	72	67	5	0.91
					(207 ­ 375)	(182 ­ 321)	(24 ­ 56)	(2.55 ­ 4.63)	(44 ­ 117)	(41 ­ 109)	(3 ­ 8)	(0.54 ­ 1.47)	(41 ­ 110)	(38 ­ 102)	(3 ­ 8)	(0.51 ­ 1.37)
Metabolic risks	－	－	－	－	120	82	39	1.46	120	81	39	1.46	108	72	35	1.31
					(76 ­ 172)	(50 ­ 116)	(23 ­ 58)	(0.91 ­ 2.08)	(99 ­ 135)	(63 ­ 92)	(33 ­ 44)	(1.20 ­ 1.64)	(88 ­ 121)	(56 ­ 83)	(30 ­ 40)	(1.08 ­ 1.47)
High fasting plasma glucose	－	－	－	－	120	82	39	1.46	－	－	－	－	－	－	－	－
					(76 ­ 172)	(50 ­ 116)	(23 ­ 58)	(0.91 ­ 2.08)
Low bone mineral density	－	－	－	－	－	－	－	－	120	81	39	1.46	108	72	35	1.31
									(99 ­ 135	(63 ­ 92)	(33 ­ 44)	(1.20 ­ 1.64)	(88 ­ 121)	(56 ­ 83)	(30 ­ 40)	(1.08 ­ 1.47)
