# Supplementary material for: Epidemiology of 369 diseases and injuries attributable to 84 risk factors: 1990–2019 with 2040 projection
Source: iScience. 2024 Mar 14;27(4):109508. doi: 10.1016/j.isci.2024.109508 (PMC11075060; doi:10.1016/j.isci.2024.109508)
Supplement: Table S2. Global deaths attributable to environmental/occupational, behavioral, and metabolic risks from 1990 to 2019, related to Figure 1 [file mmc3.xlsx]

## Sheet: Sheet1
Supplementary Table 1. Global deaths attributable to environmental/occupational, behavioral and metabolic risks from 1990 to 2019
Cause of death	1990		2019
	Cases (thousands)	Age-standardized rate, per 100,000 population	Cases (thousands)	Age-standardized rate, per 100,000 population	Percentage change in number, 1990-2019
Environmental/occupational risks
Communicable, maternal, neonatal, and nutritional diseases	5291	101.18	2840	39.67	-0.46
	(4619-6070)	(87.07-118.19)	(2338-3491)	(32.80-48.54)	(-0.54 to -0.36)
Respiratory infections and tuberculosis	1915	36.34	1076640	14.9	-0.44
	(1591-2311)	(30.29-43.09)	(888-1287)	(12.25-17.79)	(-0.52 to -0.34)
Lower respiratory infections	1915	36.33	1077	14.9	-0.44
	(1591-2311)	(30.29-43.09)	(887-1287)	(12.25-17.79)	(-0.52 to -0.34)
Upper respiratory infections	0.1	0	0.02	0	-0.84
	(0.03-0.2)	(0.00-0.00)	(0.008-0.04)	(0.00-0.00)	(-0.89 to -0.60)
Otitis media	0.2	0	0.05	0	-0.69
	(0.02-0.6)	(0.00-0.01)	(0.002-0.2)	(0.00-0.00)	(-0.91 to -0.38)
Enteric infections	2763	55.52	1387	18.95	-0.5
	(2125-3454)	(41.24-72.08)	(979-2010)	(13.61-26.97)	(-0.62 to -0.30)
Diarrheal diseases	2763	55.52	1387	18.95	-0.5
	(2125-3454)	(41.24-72.08)	(979-2010)	(13.61-26.97)	(-0.62 to -0.30)
Other infectious diseases	2763	55.52	1387	18.95	-0.54
	(2125-3454)	(41.24-72.08)	(979-2010)	(13.61-26.97)	(-0.63 to -0.41)
Meningitis	8	0.11	3	0.06	-0.54
	(6-9)	(0.10-0.14)	(3-4)	(0.04-0.07)	(-0.64 to -0.42)
Encephalitis	5	0.01	3	0	-0.41
	(3-6)	(0.01-0.01)	(2-4)	(0.00-0.01)	(-0.60 to -0.07)
Maternal and neonatal disorders	604	9.2	373	5.75	-0.38
	(553-662)	(8.43-10.07)	(313-4483)	(4.83-6.92)	(-0.49 to -0.27)
Neonatal disorders	604	9.2	373	5.75	-0.38
	(553-662)	(8.43-10.07)	(313-448)	(4.83-6.92)	(-0.49 to -0.27)
Non-communicable diseases	6004	166.67	8249	104.27	0.37
	(5448-6572)	(150.68-183.21)	(7399-9059)	(93.49-114.78)	(0.25-0.49)
Neoplasms	419	10.83	737	9.1	0.76
	(355-485)	(9.15-12.53)	(619-859)	(7.66-10.59)	(0.57-0.95)
Nasopharynx cancer	1e-05	383	1e-05	518	0.35
	(0.00001-0.00001)	(259-526)	(0.00000-0.00001)	(355-731)	(0.14-0.64)
Larynx cancer	5	0.14	8	0.09	0.39
	(3-8)	(0.09-0.20)	(5-11)	(0.06-0.14)	(0.25-0.54)
Tracheal, bronchus, and lung cancer	394	10.16	693	8.56	0.76
	(328-458)	(8.48-11.82)	(577-815)	(7.12-10.05)	(0.56-0.96)
Ovarian cancer	4	0.12	7	0.08	0.63
	(2-7)	(0.05-0.19)	(3-11)	(0.04-0.14)	(0.15-1.01)
Kidney cancer	0.025	0	0.08	0	2.18
	(0.005-0.05)	(0.00-0.00)	(0.02-0.147)	(0.00-0.00)	(1.85-2.59)
Mesothelioma	14	0.37	27	0	0.91
	(12-16)	(0.00-0.42)	(24-29)	(0.30-0.36)	(0.72-1.11)
Leukemia	2	0.03	2	0.03	0.52
	(0.8-2)	(0.02-0.05)	(1-4)	(0.01-0.04)	(0.34-0.73)
Cardiovascular diseases	3587	99.06	5107	64.35	0.42
	(3201-3976)	(88.04-110.47)	(4539-5698)	(57.04-71.84)	(0.29-0.55)
Rheumatic heart disease	9	0.23	8	0.1	-0.18
	(5-16)	(0.12-0.41)	(4-14)	(0.05-0.17)	(-0.38 to 0.05)
Ischemic heart disease	1678	46.61	2616	32.94	0.56
	(1447-1919)	(40.21-53.91)	(2296-2940)	(28.80-32.94)	(0.40-0.71)
Stroke	1788	48.98	2291	28.78	0.28
	(1594-2014)	(43.65-55.19)	(2026-2552)	(25.47-32.09)	(0.14-0.42)
Hypertensive heart disease	98	2.84	168	2.2	0.71
	(56-162)	(1.61-4.72)	(91-290)	(1.19-3.85)	(0.38-1.14)
Non-rheumatic valvular heart disease	0.9	0.03	2	0.03	1.05
	(0.4-2)	(0.01-0.05)	(0.8-3)	(0.01-0.05)	(0.69-1.46)
Cardiomyopathy and myocarditis	3	0.08	3	0.04	0.36
	(1-5)	(0.03-0.14)	(1-6)	(0.02-0.08)	(0.18-0.58)
Atrial fibrillation and flutter	2	0.08	7	0.1	2.02
	(1-4)	(0.04-0.13)	(4-11)	(0.05-0.15)	(1.60-2.63)
Aortic aneurysm	2	0.05	3	0.04	0.74
	(0.9-3)	(0.02-0.09)	(2-6)	(0.02-0.07)	(0.49-1.12)
Peripheral artery disease	0.3	0.01	0.8	0.01	1.61
	(0.1-0.7)	(0.00-0.02)	(0.3-2)	(0.00-0.02)	(1.13-2.26)
Endocarditis	0.6	0.02	1	0.02	0.95
	(0.3-1)	(0.01-0.03)	(0.5-2)	(0.01-0.03)	(0.51-1.48)
Other cardiovascular and circulatory diseases	5	0.13	7	0.09	0.5
	(3-8)	(0.07-0.21)	(4-11)	(0.05-0.14)	(0.25-0.73)
Chronic respiratory diseases	1772	50.59	1884	24.23	0.06
	(1433-2003)	(41.15-57.29)	(1610-2140)	(20.64-27.53)	(-0.07-0.29)
Chronic obstructive pulmonary disease	1709	49.05	1827	23.52	0.07
	(1381-1939)	(39.89-55.66)	(1550-2082)	(19.98-26.77)	(-0.07-0.29)
Pneumoconiosis	24	0.62	23	0.29	-0.03
	(18-28)	(0.49-0.72)	(20-26)	(0.26-0.33)	(-0.19 to 0.29)
Asthma	39	0.92	34	0.41	-0.12
	(28-53)	(0.65-1.26)	(28-43)	(-.33-0.51)	(-0.26 to 0.06)
Diabetes and kidney diseases	225	6.18	521	6.58	1.31
	(174-281)	(4.78-7.67)	(424-619)	(5.34-7.81)	(1.01-1.70)
Diabetes mellitus	170	4.65	383	4.79
	(127-224)	(3.47-6.07)	(300-471)	(3.74-5.89)	1.25
					(0.92-1.58)
Chronic kidney disease	55	1.53	138	1.78	1.51
	(25-78)	(0.79-2.11)	(88-184)	(1.13-2.38)	(1.02-2.91)
Other non-communicable diseases	1	0.02	0.5	0.01	-0.55
	(0.4-3)	(0.01-0.04)	(0.2-1)	(0.00-0.02)	(-0.69 to -0.17)
Sudden infant death syndrome	1	0.02	0.5	0.01	-0.55
	(0.4-3)	(0.01-0.04)	(0.2-1)	(0.00-0.02)	(-0.69 to -0.17)
Injuries	323	6.32	240	2.94	-0.26
	(259-399)	(5.07-7.79)	(194-299)	(2.37-3.68)	(-0.39 to -0.10)
Transport injuries	232	4.47	173	2.13	-0.25
	(199-267)	(3.82-5.17)	(148-204)	(1.82-2.52)	(-0.36 to -0.13)
Road injuries	212	4.09	160	1.97	-0.25
	(181-247)	(3.48-4.75)	(135-191)	(1.67-2.36)	(-0.36 to -0.12)
Other transport injuries	20	0.38	13	0.16	-0.32
	(16-22)	(0.31-0.44)	(12-15)	(0.14-0.19)	(-0.42 to -0.18)
Unintentional injuries	130	2.69	96	1.15	-0.27
	(100-163)	(2.11-3.28)	(81-113)	(0.96-1.36)	(-0.41 to -0.07)
Falls	48	0.99	40	0.48	-0.17
	(41-56)	(0.85-1.16)	(34-46)	(0.41-0.55)	(-0.31 to 0.01)
Drowning	-11	-0.16	-4	-0.07	-0.62
	(-30 to 12)	(-0.50-0.25)	(-12 to 6)	(-0.17-0.06)	(-2.44 to 0.97)
Fire, heat, and hot substances	13	0.25	9	0.1	-0.33
	(10-15)	(0.20-0.29)	(7-10)	(0.08-0.12)	(-0.43 to -0.20)
Poisonings	13	0.25	9	0.11	-0.33
	(11-15)	(0.21-0.29)	(7-10)	(0.09-0.12)	(-0.44 to -0.20)
Exposure to mechanical forces	20	0.4	11	0.13	-0.47
	(14-28)	(0.28-0.53)	(7-15)	(0.09-0.18)	(-0.63 to -0.28)
Animal contact	15	0.31	9	0.11	-0.43
	(10-19)	(0.20-0.39)	(7-11)	(0.08-0.13)	(-0.57 to -0.19)
Foreign body	7	0.14	7	0.08	0
	(6-7)	(0.13-0.15)	(6-8)	(0.08-0.09)	(-0.09-0.10)
Other unintentional injuries	26	0.51	17	0.21	-0.36
	(19-32)	(0.37-0.62)	(13-19)	(0.16-0.24)	(-0.50 to -0.22)
Self-harm and interpersonal violence	-39	-0.34	-28	-0.84	-0.28
	(-64 to -10)	(-0.59-0.02)	(-48-1)	(-1.35 to -0.26)	(-0.87 to 0.12)
Self-harm	-31	-0.68	-25	-0.31	-0.2
	(-51 to -10)	(-1.10 to -0.25)	(-42 to -5)	(-0.52 to -0.06)	(-0.54 to 0.19)
Interpersonal violence	-8	-0.04	-3	-0.15	-0.61
	(-17 to 5)	(-0.14 to 0.12)	(-11 to 9)	(-0.34 to 0.08)	(-4.99 to 2.34)
Total cancers	419	10.83	737	9.1	0.76
	(355-485)	(9.15-12.53)	(619-859)	(7.66-10.59)	(0.57-0.95)
Cause of death	1990		2019
	Cases (thousands)	Age-standardized rate, per 100,000 population	Cases (thousands)	Age-standardized rate, per 100,000 population	Percentage change in number, 1990-2019
Behavioral risks
Communicable, maternal, neonatal, and nutritional diseases	8344	139.9	4467	63.68	-0.46
	(7727-9030)	(130.03-150.81)	(3963-5082)	(56.19-73.08)	(-0.53 to -0.39)
HIV/AIDS and sexually transmitted infections	250	5.04	734	8.94	1.92
	(182-351)	(3.64-6.99)	(667-849)	(8.08-10.42)	(1.37-2.76)
HIV/AIDS	243	4.84	725	8.84	1.99
	(173-343)	(3.43-6.81)	(659-841)	(7.98-10.31)	(1.40-2.91)
Sexually transmitted infections excluding HIV	9	0.2	8	0.1	-0.08
	(6-10)	(0.15-0.23)	(6-9)	(0.08-0.11)	(-0.19 to 0.09)
Respiratory infections and tuberculosis	269	49.72	1362	18.65	-0.49
	(2402-3059)	(44.72-55.89)	(1190-1543)	()16.22-21.20	(-0.56 to -0.41)
Tuberculosis	474	11.28	347	4.21	-0.27
	(396-551)	(9.41-13.11)	(277-413)	(3.35-5.01)	(-0.36 to -0.17)
Lower respiratory infections	2215	38.42	1014	14.44	-0.54
	(1935-2589)	(33.89-44.18)	(865-1179)	(12.30-16.77)	(-0.62 to -0.45)
Upper respiratory infections	0.5	0.01	0.08	0	-0.84
	(0.1-0.8)	(0.00-0.01)	(0.04-0.1)	(0.00-0.00)	(-0.88 to -0.65)
Otitis media	0.7	0.01	0.2	0	-0.76
	(0.2-2)	(0.00-0.03)	(0.02-0.7)	(0.00-0.01)	(-0.94 to -0.51)
Enteric infections	1502	23.36	452	6.86	-0.7
	(1222-1770)	(18.99-27.53)	(349-586)	(5.30-8.89)	(-0.77 to -0.59)
Diarrheal diseases	1502	23.36	452	6.86	-0.7
	(1222-1770)	(18.99-27.53)	(349-586)	(5.30-8.89)	(-0.77 to -0.59)
Other infectious diseases	595	9.36	64	0.96	-0.89
	(221-1231)	(3.47-19.33)	(30-127)	(0.45-1.91)	(-0.92 to -0.85)
Meningitis	23	0.35	11	0.17	-0.52
	(20-27)	(0.30-0.41)	(9-14)	(0.13-0.22)	(-0.61 to -0.39)
Encephalitis	2	0.03	1	0.02	-0.35
	(1-2)	(0.02-0.03)	(0.9-1)	(0.01-0.02)	(-0.56 to 0.01)
Measles	568458	8.93	49778	0.75	-0.91
	(192822-1205103)	(3.03-18.93)	(16293-112173)	(0.24-1.69)	(-0.94 to -0.88)
Acute hepatitis	3	0.06	2	0.02	-0.29
	(1-5)	(0.03-0.11)	(0.9-3)	(0.01-0.04)	(-0.58 to 0.30)
Maternal and neonatal disorders	2648	40.54	1644	25.26	-0.38
	(2459-2848)	(37.62-43.61)	(1397-1950)	(21.52-29.92)	(-0.48 to -0.26)
Maternal disorders	73	1.33	42	0.53	-0.42
	(27-118)	(0.49-2.13)	(15-70)	(0.19-0.89)	(-0.52 to -0.34)
Neonatal disorders	2575	39.22	1601	24.72	-0.38
	(2394-2765)	(36.47-42.12)	(1363-1900)	(21.05-29.33)	(-0.47 to -0.26)
Nutritional deficiencies	656	11.88	212	3.01	-0.68
	(496-878)	(9.09-15.54)	(185-246)	(2.61-3.50)	(-0.77 to -0.55)
Protein-energy malnutrition	656	11.88	212	3.01	-0.68
	(496-878)	(9.09-15.54)	(185-246)	(2.61-3.50)	(-0.77 to -0.55)
Non-communicable diseases	11342	312.87	16793	211.46	0.48
	(10574-12202)	(290.20-337.42)	(15385-18504)	(193.37-233.10)	(0.39-0.58)
Neoplasms	2220	57.15	3699135	45.54	0.67
	(2082-2384)	(53.60-61.47)	(3420-4017)	(42.06-49.45)	(0.54-0.81)
Lip and oral cavity cancer	62	1.57	124	1.51	0.99
	(57-68)	(1.43-1.72)	(109-139)	(1.32-1.69)	(0.73-1.25)
Nasopharynx cancer	24	0.56	35	0.42	0.47
	(20-27)	(0.47-0.65)	(29-41)	(0.35-0.49)	(0.26-0.72)
Other pharynx cancer	33	0.81	71	0.85	1.12
	(30-36)	(0.73-0.89)	(61-80)	(0.74-0.95)	(0.79-1.41)
Esophageal cancer	204	5.19	304	3.71	0.49
	(159-234)	(4.05-5.94)	(260-350)	(3.17-4.27)	(0.28-0.91)
Stomach cancer	201	5.2	232	2.86	0.15
	(132-353)	(3.44-9.15)	(148-416)	(1.82-5.15)	(-0.00-0.31)
Colon and rectum cancer	273	7.52	547	6.88	1.01
	(238-306)	(6.51-8.46)	(467-623)	(5.86-7.84)	(0.87-1.13)
Liver cancer	140	3.47	222	2.71	0.58
	(112-168)	(2.81-4.15)	(191-256)	(2.33-3.12)	(0.37-0.84)
Pancreatic cancer	53	1.42	113	1.4	1.13
	(48-59)	(1.26-1.57)	(99-128)	(1.22-1.59)	(0.98-1.30)
Larynx cancer	67	1.67	85	1.03	0.28
	(61-72)	(1.53-1.80)	(75-95)	(0.91-1.15)	(0.17-0.40)
Tracheal, bronchus, and lung cancer	784	20.14	1385	17.04	0.77
	(745-827)	(19.14-21.24)	(1263-1507)	(15.53-18.53)	(0.59-0.94)
Breast cancer	66	1.71	98	1.21	0.48
	(55-77)	(1.42-1.98)	(79-116)	(0.97-1.43)	(0.39-0.57)
Cervical cancer	185	4.46	280	3.4	0.52
	(165-219)	(4.00-5.31)	(239-314)	(2.90-3.81)	(0.29-0.74)
Prostate cancer	19	0.55	29	0.37	0.52
	(9-30)	(0.24-0.86)	(13-47)	(0.16-0.59)	(0.26-0.80)
Bladder cancer	50	1.38	78	0.98	0.55
	(39-61)	(1.06-1.69)	(58-97)	(0.73-1.23)	(0.42-0.71)
Leukemia	43	1.12	65	0.8	0.5
	(28-60)	(0.70-1.56)	(39-91)	(0.49-1.13)	(0.36-0.65)
Cardiovascular diseases	6422	182.38	9160	116.29	0.43
	(5800-7125)	(163.54-203.58)	(8059-10521)	(101.86-133.68)	(0.33-0.52)
Rheumatic heart disease	19	0.47	12	0.15	-0.38
	(6-42)	(0.15-1.05)	(3-29)	(0.03-0.36)	(-0.63 to -0.19)
Ischemic heart disease	3964	114.99	5897	75.25	0.49
	(3581-4321)	(102.88-126.35)	(5170-6632)	(65.64-84.86)	(0.38-0.58)
Stroke	2120	58.09	2765	34.7	0.3
	(1813-2452)	(49.29-67.73)	(2322-3297)	(29.05-41.54)	(0.17-0.43)
Hypertensive heart disease	166	4.68	253	3.26	0.52
	(77-336)	(2.10-9.83)	(112-525)	(1.45-6.85)	(0.20-0.80)
Non-rheumatic valvular heart disease	2	0.06	4	0.06	1.07
	(0.4-5)	(0.01-0.17)	(0.8-11)	(0.01-0.15)	(0.48-1.42)
Cardiomyopathy and myocarditis	62	1.56	83	1	0.34
	(53-78)	(1.32-2.02)	(67-103)	(0.80-1.26)	(0.03-0.51)
Atrial fibrillation and flutter	21	0.69	47	0.63	1.24
	(15-29)	(0.50-0.97)	(33-67)	(0.45-0.91)	(0.97-1.49)
Aortic aneurysm	46	1.2	65	0.8	0.42
	(40-52)	(1.06-1.36)	(57-74)	(0.70-0.92)	(0.28-0.57)
Peripheral artery disease	12	0.33	21	0.26	0.79
	(6-21)	(0.17-0.61)	(11-37)	(0.14-0.47)	(0.51-1.05)
Endocarditis	1	0.03	3	0.04	1.07
	(0.4-3)	(0.01-0.08)	(0.6-7)	(0.01-0.09)	(0.28-1.67)
Other cardiovascular and circulatory diseases	10	0.27	12	0.15	0.22
	(3-23)	(0.07-0.62)	(3-30)	(0.03-0.38)	(-0.22-0.40)
Chronic respiratory diseases	1498	42.64	1800	23.14	0.2
	(1262-1662)	(36.33-47.19)	(1581-2005)	(20.31-25.78)	(0.06-0.40)
Chronic obstructive pulmonary disease	1429	40.84	1745	22.46	0.22
	(1212-1587)	(34.89-45.30)	(1527-1944)	(19.67-25.03)	(0.08-0.42)
Asthma	69	1.81	55	0.68	-0.21
	(36-104)	(0.94-2.74)	(29-78)	(0.36-0.96)	(-0.35 to -0.04)
Digestive diseases	608	14.72	902	10.92	0.48
	(534-686)	(12.93-16.60)	(773-1035)	(9.37-12.55)	(0.37-0.61)
Cirrhosis and other chronic liver diseases	517	12.38	817	9.87	0.58
	(444-593)	(10.61-14.20)	(691-947)	(8.35-11.46)	(0.46-0.72)
Upper digestive system diseases	66	1.72	44	0.55	-0.33
	(56-76)	(1.45-1.96)	(38-52)	(0.47-0.64)	(-0.41 to -0.23)
Gallbladder and biliary diseases	6	0.15	6	0.08	0.1
	(4-7)	(0.11-0.20)	(4-8)	(0.06-0.10)	(-0.05-0.36)
Pancreatitis	19	0.47	35	0.43	0.8
	(14-26)	(0.35-0.63)	(26-45)	(0.32-0.56)	(0.59-1.00)
Neurological disorders	92	3.2	200	2.73	1.18
	(15-274)	(0.50-9.58)	(32-583)	(-.44-7.89)	(0.95-1.45)
Alzheimer's disease and other dementias	98	3.47	214	2.91	1.19
	(22-275)	(0.79-9.75)	(47-590)	(0.64-8.06)	(0.99-1.41)
Parkinson's disease	-18	-0.52	-32	-0.41	0.79
	(-27 to --9)	(-0.79 to -0.26)	(-48 to -16)	(-0.62 to -0.21)	(0.59-1.00)
Idiopathic epilepsy	9	0.2	15	0.18	0.59
	(7-12)	(0.15-0.25)	(11-19)	(0.14-0.24)	(0.43-0.84)
Multiple sclerosis	2	0.06	3	0.04	0.26
	(2-3)	(0.04-0.08)	(2-4)	(0.03-0.05)	(0.07-0.43)
Substance use disorders	173	3.74	296	3.59	0.72
	(162-180)	(3.53-3.91)	(273-311)	(3.31-3.77)	(0.61-0.84)
Alcohol use disorders	116	2.59	168	2.01-	0.44
	(107-121)	(2.40-2.70)	(145-179)	(1.74-2.15)	(0.31-0.57)
Drug use disorders	56	1.15	128	1.57	1.28
	(52-60)	(1.07-1.23)	（124-134）	(1.52-1.64)	(1.11-1.46)
Diabetes and kidney diseases	324	8.9	730	9.18	1.26
	(281-374)	(7.72-10.30)	(621-858)	(7.79-10.81)	(1.12-1.40)
Diabetes mellitus	280	7.72	634	7.97	1.27
	(245-319)	(6.73-8.82)	(543-728)	(6.82-9.13)	(1.12-1.41)
Chronic kidney disease	44	1.18	96	1.21	1.2
	(13-94)	(0.32-2.60)	(20-230)	(0.25-2.93)	(0.43-1.53)
Musculoskeletal disorders	3	0.07	4	0.05	0.43
	(0.8-5)	(0.02-0.13)	(1-7)	(0.01-0.08)	(0.24-0.65)
Rheumatoid arthritis	3	0.07	4	0.04	0.43
	(0.8-5)	(0.02-0.13)	(1-7)	(0.01-0.08)	(0.24-0.65)
Other non-communicable diseases	4	0.06	2	0.03	-0.51
	(2-9)	(0.02-0.14)	(1-4)	(0.02-0.06)	(-0.67 to -0.16)
Sudden infant death syndrome	4	0.06	2	0.03	-0.51
	(2-9)	(0.02-0.14)	(1-4)	(0.02-0.06)	(-0.67 to -0.16)
Injuries	298	6.36	360	4.47	0.21
	(238-361)	(5.05-7.70)	(283-439)	(3.52-5.47)	(0.11-0.30)
Transport injuries	76	1.55	86	1.08	0.14
	(45-110)	(0.94-2.24)	(53-126)	(0.66-1.58)	(-0.02 to 0.27)
Road injuries	71	1.44	80	1	0.13
	(42-103)	(0.86-2.08)	(48-118)	(0.61-1.47)	(-0.02 to 0.27)
Other transport injuries	5	0.11	6	0.07	0.15
	(3-7)	(0.07-0.15)	(4-9)	(0.04-0.11)	(-0.02 to 0.30)
Unintentional injuries	56	1.41	83	1.05	0.47
	(32-88)	(0.83-2.17)	(50-125)	(0.64-1.59)	(0.29-0.65)
Falls	28	0.8	53	0.69	0.91
	(18-40)	(0.53-1.14)	(34-76)	(0.44-0.98)	(0.63-1.17)
Drowning	9	0.19	9	0.12	0.04
	(4-16)	(0.09-0.32)	(4-16)	(0.05-0.20)	(-0.09 to 0.18)
Fire, heat, and hot substances	4	0.09	4	0.05	0.09
	(2-6)	(0.04-0.14)	(2-7)	(0.02-0.09)	(-0.00 to 0.20)
Poisonings	3	0.07	4	0.04	0.12
	(2-5)	(0.03-0.12)	(2-6)	(0.02-0.08)	(-0.11 to 0.30)
Exposure to mechanical forces	2	0.04	2	0.02	-0.07
	(1-3)	(0.03-0.06)	(1-2)	(0.01-0.03)	(-0.25 to 0.14)
Animal contact	2	0.04	2	0.03	0.31
	(0.8-3)	(0.02-0.07)	(1-4)	(0.01-0.05)	(0.03-0.86)
Environmental heat and cold exposure	3	0.08	3	0.04	-0.09
	(2-6)	(0.04-0.13)	(1-5)	(0.02-0.06)	(-0.19 to 0.00)
Exposure to forces of nature	0.4	0.01	0.2	0	-0.64
	(0.2-0.7)	(0.00-0.02)	(0.07-0.3)	(0.00-0.00)	(-0.69 to -0.60)
Other unintentional injuries	0.5	0.1	5	0.07	0.09
	(2-8)	(0.05-0.17)	(2-9)	(0.03-0.11)	(-0.18 to 0.29)
Self-harm and interpersonal violence	165	3.4	190	2.34	0.15
	(118-215)	(2.39-4.45)	(135-247)	(1.67-3.03)	(0.07-0.24)
Self-harm	103	2.18	121	1.49	0.18
	(58-149)	(1.22-3.16)	(68-177)	(0.84-2.17)	(0.08-0.31)
Interpersonal violence	63	1.22	69	0.85	0.1
	(44-82)	(0.87-1.59)	(48-92)	(0.59-1.14)	(0.01-0.18)
Total cancers	2219	57.15	3699	45.54	0.67
	(2082-2384)	(53.60-61.47)	(3420-4017)	(42.06-49.45)	(0.54-0.81)
Total burden related to hepatitis B	139	3.27	167	2.01	0.2
	(99-184)	(2.35-4.32)	(111-228)	(1.33-2.75)	(0.01-0.41)
Total burden related to hepatitis C	193	2.63	332	4.04	0.72
	(160-227)	(3.85-5.42)	(283-390)	(3.44-4.73)	(0.58-0.89)
Total burden related to Non-alcoholic fatty liver disease	3	0.07	5	0.06	0.92
	(1-4)	(0.04-0.10)	(3-8)	(0.03-0.09)	(0.65-1.28)
Cause of death	1990		2019
	Cases (thousands)	Age-standardized rate, per 100,000 population	Cases (thousands)	Age-standardized rate, per 100,000 population	Percentage change in number, 1990-2019
Metabolic risks
Communicable, maternal, neonatal, and nutritional diseases	109	2.7	120	1.46	0.11
	(68-158)	(1.64-3.94)	(76-172)	(0.91-2.08)	(-0.03 to 0.28)
Respiratory infections and tuberculosis	109	2.7	120	1.46	0.11
	(68-158)	(1.64-3.94)	(76-172)	(0.91-2.08)	(-0.02 to 0.28)
Tuberculosis	109	2.7	120	1.46	0.11
	(68-158)	(1.64-3.94)	(76-172)	(0.91-2.08)	(-0.02 to 0.28)
Non-communicable diseases	10352	301.11	18003	230.77	0.74
	(9539-11191)	(274.91-327.05)	(16349-19608)	(209.01-251.66)	(0.64 to 0.83)
Neoplasms	324	8.67	865	10.74	1.67
	(152-545)	(4.07-14.66)	(448-1406)	(5.53-17.50)	(1.41 - 2.00)
Esophageal cancer	35	0.9	90	1.09	1.55
	(10-76)	(0.26-1.97)	(28-171)	(0.34-2.10)	(1.01 - 2.41)
Colon and rectum cancer	64	1.78	175	2.21	1.75
	(30-109)	(0.82-3.08)	(86-295)	(1.08-3.08)	(1.54 - 2.00)
Liver cancer	25	0.62	65	0.79	1.6
	(8-55)	(0.21-1.35)	(28-119)	(0.34-1.45)	(1.02 - 2.77)
Gallbladder and biliary tract cancer	13	0.35	26	0.33	1.06
	(6-22)	(0.17-0.60)	(14-43)	(0.17-0.53)	(0.81 - 1.44)
Pancreatic cancer	22	0.61	77	0.96	2.5
	(10-40)	(0.26-1.10)	(34-137)	(0.43-1.72)	(2.21 - 2.81)
Tracheal, bronchus, and lung cancer	67	1.78	179	2.22	1.66
	(15-151)	(0.39-3.99)	(43-389)	(0.53-4.83)	(1.43 - 1.98)
Breast cancer	34	0.93	92	1.13	1.73
	(13-62)	(0.37-1.71)	(40-162)	(0.50-2.00)	(1.42 - 2.45)
Uterine cancer	17	0.46	36	0.45	1.12
	(11-25)	(0.28-0.65)	(25-49)	(0.31-0.61)	(0.92 - 1.39)
Ovarian cancer	8	0.21	22	0.26	1.69
	(2-16)	(0.06-0.42)	(7-43)	(0.08-0.53)	(1.35 - 2.04)
Kidney cancer	11	0.29	32	0.39	1.83
	(6-17)	(0.16-0.46)	(18-47)	(0.23-0.59)	(1.59 - 2.19)
Bladder cancer	9	0.25	23	0.3	1.67
	(2-19)	(0.05-0.56)	(5-49)	(0.06-0.64)	(1.50 - 1.96)
Thyroid cancer	2	0.04	47	0.06	1.78
	(0.8-30)	(0.02-0.08)	(23-79)	(0.03-0.10)	(1.41 - 2.26)
Non-Hodgkin lymphoma	50	0.13	14	0.17	1.76
	(20-93)	(0.05-0.24)	(59-25)	(0.07-0.30)	(1.52 - 2.17)
Multiple myeloma	3	0.07	8	0.1	1.89
	(1-5)	(0.03-0.14)	(4-14)	(0.04-0.18)	(1.52 - 2.37)
Leukemia	9	0.24	22	0.27	1.33
	(4-17)	(0.10-0.43)	(11-37)	(0.13-0.46)	(1.06 - 1.75)
Cardiovascular diseases	8610	252.93	13707	176.06	0.59
	(7912-9294)	(229.98-274.62)	(12241-14937)	(156.18-192.44)	(0.49 - 0.69)
Rheumatic heart disease	84	2.12	76	0.95	-0.09
	(56-128)	(1.40-3.27)	(51-115)	(0.63-1.45)	(-0.26 to 0.11)
Ischemic heart disease	4654	138.71	7527	96.83	0.62
	(4261-5068)	(124.63-152.06)	(6657-8312)	(85.10-107.24)	(0.51 - 0.71)
Stroke	2958	84.87	4470	56.87	0.51
	(2557-3344)	(72.63-97.18)	(3862-5082)	(48.87-64.91)	(0.37 - 0.65)
Hypertensive heart disease	655	19.31	1157	15.16	0.77
	(531-733)	(15.88-21.62)	(860-1279)	(11.20-16.75)	(0.50 - 1.03)
Non-rheumatic valvular heart disease	20	0.64	40	0.54	0.99
	(15-26)	(0.46-0.85)	(27-55)	(0.37-0.76)	(0.71 - 1.25)
Cardiomyopathy and myocarditis	58	1.79	82	1.06	0.42
	(43-75)	(1.24-2.43)	(61-105)	(0.78-1.37)	(0.29 - 0.55)
Atrial fibrillation and flutter	52	1.85	137	1.88	1.63
	(41-68)	(1.42-2.43)	(105-175)	(1.43-2.42)	(1.37 - 1.85)
Aortic aneurysm	37	1.02	60	0.76	0.63
	(29-44)	(0.78-1.24)	(47-73)	(0.58-0.92)	(0.50 - 0.77)
Peripheral artery disease	15	0.51	39	0.52	1.52
	(8-27)	(0.26-0.89)	(22-68)	(0.29-0.91)	(1.03 - 1.87)
Endocarditis	8	0.23	22	0.28	1.58
	(6-12)	(0.16-0.33)	(15-29)	(0.19-0.33)	(0.67 - 2.27)
Other cardiovascular and circulatory diseases	68	1.9	97	1.22	0.43
	(59-82)	(1.61-2.29)	(83-113)	(1.04-1.43)	(0.25 - 0.54)
Chronic respiratory diseases	44	1.74	75	0.94	0.7
	(20-82)	(0.53-2.19)	(41-123)	(0.51-1.53)	(0.37 - 1.22)
Asthma	44	1.17	75	0.94	0.7
	(20-82)	(0.53-2.19)	(41-123)	(0.51-1.53)	(0.37 - 1.22)
Digestive diseases	18	0.54	39	0.51	1.18
	(10-28)	(0.29-0.86)	(24-58)	(0.31-0.76)	(0.89 - 1.59)
Gallbladder and biliary diseases	18	0.54	39	0.51	1.18
	(10-28)	(0.29-0.86)	(24-58)	(0.31-0.76)	(0.89 - 1.59)
Neurological disorders	93	3.74	337	4.75	2.61
	(15-293)	(0.58-11.77)	(57-1034)	(0.81-14.54)	(2.36 - 3.07)
Alzheimer's disease and other dementias	93	3.74	337	4.75	2.61
	(15-293)	(0.58-11.77)	(57-1034)	(0.81-14.54)	(2.36 - 3.07)
Diabetes and kidney diseases	1263	34.06	2978402	37.75	1.36
	(1199-1320)	(32.08-35.70)	(2763114-3171681)	(34.86-40.24)	(1.21 - 1.50)
Diabetes mellitus	662	17.92	1551170	19.47	1.34
	(628-695)	(16.89-18.82)	(1445555-1650675)	(18.08-20.71)	(1.20 - 1.49)
Chronic kidney disease	601	16.14	1427	18.29	1.37
	(568-634)	(15.13-17.13)	(1314-1525)	(16.72-19.55)	(1.18 - 1.54)
Injuries	207	6.26	438	5.74	1.11
	(180-226)	(5.36-6.88)	(361-496)	(4.72-6.51)	(0.85 - 1.32)
Transport injuries	75590	1.91	120	1.46	0.59
	(63-84)	(1.60-2.11)	(98-135)	(1.20-1.64)	(0.41 - 0.73)
Road injuries	67	1.7	108	1.31	0.6
	(56-74)	(1.42-1.88)	(88-121)	(1.08-1.47)	(0.42 - 0.74)
Other transport injuries	8	0.21	12	0.15	0.47
	(7-10)	(0.18-0.24)	(10-14)	(0.13-0.17)	(0.30 - 0.62)
Unintentional injuries	128	4.26	313	4.22	1.44
	(111-142)	(3.61-4.73)	(249-359)	(3.36-4.85)	(1.13 - 1.77)
Falls	121	4.08	301	4.08	1.49
	(104-134)	(3.44-4.53)	(240-345)	(3.24-4.68)	(1.18 - 1.83)
Exposure to mechanical forces	6	0.16-	11	0.13	0.76
	(5-7)	(0.13-0.19)	(8-12)	(0.10-0.15)	(0.38 - 1.08)
Animal contact	1	0.03	1	0.02	0.25
	(0.8-1)	(0.02-0.03)	(1-2)	(0.01-0.02)	(0.06 - 0.56)
Self-harm and interpersonal violence	3	0.09	4	0.05	0.27
	(3-4)	(0.07-0.09)	(4-5)	(0.04-0.06)	(0.19 - 0.37)
Interpersonal violence	3	0.09	4	0.05	0.27
	(3-4)	(0.07-0.09)	(4-5)	(0.04-0.06)	(0.19 - 0.37)
Total cancers	324	8.67	865	10.74	1.67
	(152-545)	(4.07-14.66)	(448-1406)	(5.53-17.50)	(1.41 - 2.00)
Total burden related to hepatitis B	11	0.25	24	0.29	1.23
	(3-26)	(0.06-0.62)	(9-48)	(0.10-0.58)	(0.57 - 2.94)
Total burden related to hepatitis C	7	0.17	19	0.24	1.9
	(2-14)	(0.06-0.37)	(8-35)	(0.09-0.44)	(1.37 - 3.02)
Total burden related to Non-alcoholic fatty liver disease (NAFLD)	1	0.03	30	0.04	1.94
	(0.2-2)	(0.01-0.06)	(0.7-7)	(0.01-0.09)	(1.61 - 2.46)
